# Supplementary material for: Convective Drying of Avocado Seeds: Mass Transfer Thermodynamics and Multi-Response Optimization of Functional and Phytochemical Properties
Source: Foods. 2026 Jul 9;15(14):2438. doi: 10.3390/foods15142438 (PMC13408583; doi:10.3390/foods15142438)
Supplement: Supplementary file 1 [file foods-15-02438-s001.zip]

Archive with 1 entries (1 files):
- foods-4392838-supplementary.pdf
